# Supplementary material for: Molecular Assessment of Healthy Pathological Articular Cartilages in Physically Active People: A Scoping Review
Source: Int J Mol Sci. 2023 Feb 11;24(4):3662. doi: 10.3390/ijms24043662 (PMC9963910; doi:10.3390/ijms24043662)
Supplement: Supplementary file 1 [file ijms-24-03662-s001.zip]

Archive with 1 entries (1 files):
- ijms-2161017-supplementary.pdf
